# Supplementary material for: Current Status of the Application of Antimicrobial Peptides and Their Conjugated Derivatives
Source: Molecules. 2025 Jul 22;30(15):3070. doi: 10.3390/molecules30153070 (PMC12348590; doi:10.3390/molecules30153070)
Supplement: Supplementary file 1 [file molecules-30-03070-s001.zip]

Archive with 1 entries (1 files):
- molecules-3771126-supplementary.pdf
